# Supplementary material for: Essential role of pre-existing humoral immunity in TLR9-mediated type I IFN response to recombinant AAV vectors in human whole blood
Source: Front Immunol. 2024 Jun 28;15:1354055. doi: 10.3389/fimmu.2024.1354055 (PMC11240241; doi:10.3389/fimmu.2024.1354055)
Supplement: Supplementary file 2 [file Table_1.xlsx]

## Sheet: Sheet1
Table 1:	Pro-inflammatory cytokine response to AAV9 and AAV6
assay	donor	0	AAV9 3 E10 vg	AAV9 10E10 vg	AAV9 30 E10 vg	AAV6 3 E10 vg	AAV6 10E10 vg	AAV6 30 E10 vg	CpGC 5µg
IFN-γ	1	427.936	424.531	329.479	211.062	434.283	303.471	144.165	881.163
IFN-γ	2	8.87737	11.8204	8.08687	13.4621	16.6336	25.2598	74.0663	77.0585
IFN-γ	3	65.1988	84.1048	66.9866	61.7638	122.775	225.534	369.148	468.005
IFN-γ	4	36.2891	269.077	266.122	327.373	189.891	294.003	348.357	405.844
IL-1β	1	0.146304	1.67007	4.54529	8.95413	1.12417	3.27155	31.0854	2.54347
IL-1β	2	0.123664	0.382837	0.685721	11.0112	0.874754	4.03953	4.23869	29.2567
IL-1β	3	2.72265	2.20369	4.92973	15.7166	3.89924	7.06757	5.08386	52.8771
IL-1β	4	1.64674	3.40365	16.8672	30.292	3.0269	6.64588	12.4794	16.1395
IL-2	1	1.65985	1.93885	1.90231	3.06109	3.53473	2.84001	3.98608	2.52056
IL-2	2	2.19711	2.93532	2.37767	4.04176	3.97254	2.97793	4.40604	13.7954
IL-2	3	6.83182	5.79155	4.80476	9.41877	7.40727	6.87739	10.7631	27.6866
IL-2	4	6.46463	10.9312	21.0216	12.8231	11.5173	14.3188	11.7099	19.7668
IL-4	1	0.920125	1.07131	0.836605	1.22985	0.977024	1.00739	1.027	1.74044
IL-4	2	0.384589	0.937727	0.41975	0.764427	1.72094	0.457279	0.548148	2.45668
IL-4	3	2.65309	1.68087	1.09096	1.94471	2.17744	1.39234	2.72348	6.83735
IL-4	4	4.06466	3.61942	6.02006	5.88068	4.57267	3.80712	5.77795	7.25171
IL-6	1	5.44718	50.2669	122.467	123.272	48.317	102.306	104.982	352.791
IL-6	2	3.36449	5.01049	4.85863	13.0208	7.41954	11.4225	37.3812	120.194
IL-6	3	6.51145	7.09686	6.00411	9.57754	12.0818	40.0343	76.8995	258.946
IL-6	4	10.4101	66.0141	93.2058	203.892	50.3203	118.624	201.192	300.275
IL-8	1	107.554	1374.29	3969.81	8470.12	663.062	3032.62	9041.7	1724.04
IL-8	2	88.7515	115.82	539.531	7566.64	176.264	716.276	806.901	8956.69
IL-8	3	110.935	126.216	282.037	3721.65	117.48	717.448	577.429	14785.6
IL-8	4	61.2874	330.882	1026.33	4575.47	302.397	801.259	1463.54	945.134
IL-10	1	1.23989	1.32185	1.30992	1.95803	1.27171	1.28615	2.12379	1.79957
IL-10	2	1.11221	2.27144	1.02476	2.354	3.34933	1.19227	1.38554	7.53446
IL-10	3	4.3017	5.39579	3.50177	28.7023	5.15052	2.45788	4.77717	11.247
IL-10	4	5.34866	5.31764	8.35192	7.56534	5.51892	6.19536	6.15723	6.78174
IL-12p70	1	2.56711	2.33419	2.79826	2.73771	2.62925	3.08931	2.48912	3.99372
IL-12p70	2	1.4857	2.12334	1.45537	2.22721	5.61561	1.90797	1.7474	6.84326
IL-12p70	3	10.387	8.74196	6.57186	9.12261	9.77392	3.58911	13.2845	30.263
IL-12p70	4	20.7716	11.5838	35.7679	19.0644	16.3634	13.5227	15.6036	19.8307
IL-13	1	15.2012	18.0176	22.2817	30.7381	16.7338	21.8873	27.5135	22.2242
IL-13	2	12.0156	13.9863	14.6881	30.8438	17.6162	16.2288	14.1258	62.1239
IL-13	3	51.4667	51.0067	47.9333	76.9443	53.4355	45.3421	53.4921	186.204
IL-13	4	55.0323	62.0101	84.2931	105.86	75.2385	79.6836	91.5503	86.6608
TNF-α	1	7.523	10.9662	21.3251	37.6286	12.3147	25.9235	38.8532	46.8119
TNF-α	2	2.55989	2.96052	4.33639	13.3723	4.55005	5.31083	7.61174	43.4137
TNF-α	3	5.64678	7.56774	8.14618	26.0972	8.96735	16.1996	24.8573	102.338
TNF-α	4	6.06361	12.6791	21.7617	34.9634	16.6605	29.6893	37.3036	30.8575

## Sheet: Sheet2
CpGC	477.59	6211.48	1417.72	253.725	2090.13	1396.73
0.2	4.08	2660.53	462.363	69.4325	799.102	628.676
2	5.32	106.695	36.0225	53.3275	50.3413	21.2458
20	3.79	7.005	30.115	39.3375	20.0619	8.69804
